# Supplementary material for: Acute Toxicity Assays with Adult Coral Fragments: A Method for Standardization
Source: Toxics. 2023 Dec 19;12(1):1. doi: 10.3390/toxics12010001 (PMC10818607; doi:10.3390/toxics12010001)
Supplement: Supplementary file 1 [file toxics-12-00001-s001.zip]

Archive with 1 entries (1 files):
- toxics-2743843-supplementary.pdf
